# Supplementary material for: Association Between Incident Chronic Kidney Disease and Body Size Phenotypes in Apparently Healthy Adults: An Observational Study Using the Korean National Health and Nutrition Examination Survey (2019–2021)
Source: Biomedicines. 2025 Aug 3;13(8):1886. doi: 10.3390/biomedicines13081886 (PMC12383503; doi:10.3390/biomedicines13081886)
Supplement: Supplementary file 1 [file biomedicines-13-01886-s001.zip]

Archive with 1 entries (1 files):
- biomedicines-3763405-supplementary.pdf
